# Supplementary material for: Smart Speakers as an Environmental Control Unit for Severe Motor Dependence: The Case of a Young Adult with Duchenne Muscular Dystrophy
Source: Int J Environ Res Public Health. 2024 Jun 14;21(6):778. doi: 10.3390/ijerph21060778 (PMC11204232; doi:10.3390/ijerph21060778)
Supplement: Supplementary file 1 [file ijerph-21-00778-s001.zip]

Archive with 1 entries (1 files):
- ijerph-2999375-supplementary.pdf
